# Supplementary material for: AMF Inoculum Enhances Crop Yields of Zea mays L. ‘Chenghai No. 618’ and Glycine max L. ‘Zhonghuang No. 17’ without Disturbing Native Fugal Communities in Coal Mine Dump
Source: Int J Environ Res Public Health. 2022 Dec 19;19(24):17058. doi: 10.3390/ijerph192417058 (PMC9779662; doi:10.3390/ijerph192417058)
Supplement: Supplementary file 1 [file ijerph-19-17058-s001.zip]

Archive with 1 entries (1 files):
- ijerph-2044118-supplementary.xlsx
