# Supplementary material for: AMF Inoculum Enhances Crop Yields of Zea mays L. ‘Chenghai No. 618’ and Glycine max L. ‘Zhonghuang No. 17’ without Disturbing Native Fugal Communities in Coal Mine Dump
Source: Int J Environ Res Public Health. 2022 Dec 19;19(24):17058. doi: 10.3390/ijerph192417058 (PMC9779662; doi:10.3390/ijerph192417058)
Supplement: Supplementary file 1 [file ijerph-19-17058-s001.zip › ijerph-2044118-supplementary.xlsx]

## Sheet: Sheet1
SampleID	EC	pH	EEG	ALP	TOC	AP	AK	NO3	NH4				patterns
BSNCK1	150.2	8.17	9.23236	0.405055	0.22	5.238	94.06	8.545	7.795
BSNCK2	145.2	8.14	8.33774	0.540856	0.213	8.438	77.85	9.17	7.075
BSNCK3	137.8	8.3	9.92818	0.541126	0.208	8.13	95.75	7.285	7.375
BSNCK4	140.2	8.16	8.66908	0.678141	0.245	7.98	93.1	9.745	8.125
BSNJ1	152.9	8.15	8.76848	0.557057	0.239	11.631	89.01	11.71	13.895
BSNJ2	168.2	8.3	8.96729	0.557502	0.256	12.38	100.8	11.205	13.76
BSNJ3	170.1	8.22	9.79564	0.617235	0.154	10.86	87.13	14.165	11.025
BSNJ4	180.1	8.26	9.43116	0.592958	0.222	9.556	85.45	15.275	10.995
BSICK1	183.8	8.38	9.09982	0.56163	0.144	3.2	63.98	8.6	7.485
BSICK2	148.8	8.31	8.80162	0.456249	0.132	3.594	80.63	8.865	6.395
BSICK3	139.9	8.47	8.90102	0.427232	0.143	4.749	85.64	9.46	5.93
BSICK4	144.2	8.59	8.43714	0.389328	0.145	3.752	71.44	10.36	9.92
BSIJ1	111.6	8.45	9.79564	0.425445	0.165	8.25	66.69	8.52	5.585
BSIJ2	125.1	8.34	8.70221	0.672408	0.366	8.737	109.9	9.32	5.335
BSIJ3	125.1	8.25	9.16609	0.441224	0.162	10.03	100.1	9.18	5.785
BSIJ4	146	8.37	8.80162	0.477811	0.16	9.168	96.44	8.105	4.97
BZNCK1	121.3	8.4	9.23236	0.48137	0.175	5.952	97.82	7.92	5.21
BZNCK2	136.9	8.49	9.82877	0.529161	0.121	5.853	98.55	7.29	5.69
BZNCK3	118.4	8.38	9.16609	0.422256	0.146	7.77	85.26	7.11	5.91
BZNCK4	129.7	8.45	10.9222	0.843396	0.164	5.881	84.4	7.51	4.305
BZNJ1	162.6	8.34	9.03356	0.538536	0.115	15.024	69.06	7.745	5.875
BZNJ2	146.6	8.44	10.5246	0.513695	0.166	12.34	97.86	9.115	6.12
BZNJ3	144	8.29	9.4643	0.720781	0.146	14.46	97.07	7.95	5.665
BZNJ4	165	8.2	8.86788	0.656925	0.188	16.07	95.47	7.295	5.855
BZICK1	123.6	8.45	8.76848	0.420982	0.136	6.796	83.2	8.865	5.02
BZICK2	136.6	8.37	8.37087	0.482043	0.14	5.012	68.37	8.145	7.62
BZICK3	132.6	8.29	8.47028	0.442506	0.148	6.759	71.34	8.545	5.605
BZICK4	141.4	8.38	8.23834	0.514465	0.151	5.393	70.8	7.44	6.385
BZIJ1	138.5	8.3	10.0607	0.686656	0.325	13.21	109.7	11.055	4.905
BZIJ2	143.5	8.17	9.6631	0.592089	0.389	14.95	98.21	11.215	6.28
BZIJ3	133.3	8.26	9.5637	0.500538	0.319	16.37	93.87	12.015	6.125
BZIJ4	141.6	8.18	8.63595	0.384366	0.339	16.05	100.1	12.735	5.375
MSNCK1	172.2	8.4	9.16609	0.867898	0.295	9.769	76.4	3.885	4.415
MSNCK2	163	8.4	8.60281	0.935527	0.298	6.438	83.88	3.165	2.765
MSNCK3	180.2	8.32	9.49743	1.00811	0.224	6.211	82.8	4.155	2.83
MSNCK4	200	8.25	8.93415	0.999465	0.291	5.542	110.1	4.655	3.835
MSNJ1	179.2	8.39	9.79564	0.683877	0.417	7.155	101	2.045	3.48
MSNJ2	162.5	8.38	8.56968	0.612259	0.313	9.073	92.64	2.045	4.175
MSNJ3	165.3	8.41	9.39803	0.801497	0.364	7.569	86.54	2.495	4.73
MSNJ4	175.4	8.26	8.60281	0.785684	0.536	7.614	85.71	1.915	3.875
MSICK1	189.4	8.41	11.7837	0.764888	0.216	9.975	86.83	1.47	6.685
MSICK2	163.3	8.42	11.4523	0.520257	0.14	8.538	87.04	1.67	7.89
MSICK3	174	8.43	10.4252	0.594421	0.142	6.575	76.85	1.485	7.275
MSICK4	182.4	8.31	12.347	0.564534	0.239	5.861	71.06	1.37	7.525
MSIJ1	155.3	8.2	11.1873	0.597742	0.336	12.31	107.1	2.67	4.45
MSIJ2	178.6	8.25	10.8228	0.65973	0.281	11.47	103.8	2.935	3.8
MSIJ3	165.1	8.43	11.85	0.666371	0.231	9.65	83.92	3.99	4.775
MSIJ4	166.4	8.28	10.3589	0.513615	0.389	12.418	95.6	2.02	5.25
MZNCK1	181.2	8.26	8.43714	0.596695	0.186	5.939	70.94	2.085	3.545
MZNCK2	175.7	8.27	8.76848	0.663295	0.275	5.334	71.92	1.565	4.445
MZNCK3	170.2	8.29	8.90102	0.803229	0.232	5.527	66.95	1.18	4.065
MZNCK4	196.4	8.35	8.37087	0.811136	0.165	8.61	74.24	1.835	4.55
MZNJ1	177.3	8.4	9.23236	0.772585	0.393	7.501	57.14	1.71	3.995
MZNJ2	168.4	8.56	8.66908	0.680779	0.421	6.89	70.05	1.53	4.14
MZNJ3	151.6	8.38	9.23236	0.773767	0.579	6.171	56.03	1.255	2.965
MZNJ4	168.3	8.43	8.40401	0.616495	0.381	8.057	62.23	1.405	3.995
MZICK1	187.4	8.51	8.50341	0.897181	0.28	3.427	59.98	2.26	3.015
MZICK2	163.7	8.63	8.33774	0.778016	0.243	3.502	57.07	2.31	4.025
MZICK3	182.1	8.45	11.7837	0.604383	0.286	4.756	69.17	2.225	3.865
MZICK4	181	8.45	10.0607	0.511401	0.323	3.265	53.53	2.04	2.82
MZIJ1	152.3	8.45	13.2085	0.43613	0.159	3.475	69.43	2.02	2.835
MZIJ2	149.5	8.48	11.3198	0.358645	0.163	4.48	65.93	1.77	2.63
MZIJ3	157.5	8.43	12.0156	0.369714	0.187	3.543	70.56	2.56	2.78
MZIJ4	152.7	8.37	10.7897	0.488156	0.189	5.607	78.55	1.945	3.465
FSNCK1	154	8.46	10.0607	0.457162	0.159	2.933	85.61	3.655	2.98
FSNCK2	142.2	8.36	9.26549	0.404029	0.155	3.296	58.77	3.075	4.74
FSNCK3	143.1	8.61	10.1932	0.454948	0.141	2.563	59.87	3.275	3.405
FSNCK4	167.9	8.45	11.8831	0.721718	0.164	3.956	90.05	4.52	3.5
FSNJ1	122.8	8.01	11.2535	0.580031	0.25	6.78	76.16	5.34	4.645
FSNJ2	111.1	7.98	9.5637	0.603277	0.292	6.914	82.15	2.5	4.07
FSNJ3	132.6	8.09	12.0156	0.769316	0.452	6.984	68.89	5.605	4.405
FSNJ4	113.4	8.11	11.5186	0.671906	0.114	6.576	63.93	4.71	4.1
FSICK1	111.6	8.36	10.624	0.986274	0.368	4.288	63.2	3.765	3.875
FSICK2	110.9	8.13	11.5186	0.875581	0.38	3.586	73.69	5.015	3.125
FSICK3	128.5	8.14	11.0216	0.615453	0.311	2.882	63.02	3.155	4.43
FSICK4	111.1	8.23	11.8168	0.686296	0.488	4.076	75.87	3.38	4.9
FSIJ1	196.8	8.21	11.2204	0.75714	0.29	6.498	79.13	2.735	5.085
FSIJ2	189.6	8.3	11.1541	0.563427	0.296	6.263	80.77	2.185	6.23
FSIJ3	197.8	8.29	11.5849	0.761567	0.291	5.584	77.46	3.5	7.45
FSIJ4	215	8.27	10.3589	0.64534	0.357	5.031	73.32	3.67	5.92
FZNCK1	133.9	8.28	10.624	0.643126	0.196	0.9867	55.21	1.52	4.77
FZNCK2	115.7	8.4	11.3861	0.61988	0.316	2.354	64.86	8.43	4.605
FZNCK3	123	7.97	11.5186	0.634271	0.271	6.754	72.56	3.39	2.115
FZNCK4	125.3	8.01	10.8891	0.615453	0.677	3.064	61.04	2.355	2.635
FZNJ1	124.3	8.42	10.3258	0.721718	0.166	7.251	86.72	2.065	1.935
FZNJ2	133.8	8.34	9.96131	0.582245	0.169	8.048	72.48	2.255	2.595
FZNJ3	131.2	8.45	9.06669	0.628736	0.216	6.575	83.96	2.285	1.86
FZNJ4	115.1	7.95	11.2535	0.614346	0.237	8.086	72.06	2.16	3.02
FZICK1	158.4	8.31	11.0547	0.740536	0.215	3.505	71.77	1.625	3.74
FZICK2	140.5	8.17	12.4464	0.628736	0.238	4.08	70.75	1.875	3.895
FZICK3	165.5	8.05	12.3801	0.743857	0.232	4.974	72.28	2.58	2.735
FZICK4	160.9	8.06	11.4523	0.615453	0.257	3.933	67.27	2.21	3.94
FZIJ1	131.7	8.27	10.9222	0.681868	0.297	2.403	70.35	2.5	3.75
FZIJ2	133.3	8.34	11.1873	0.653088	0.297	1.777	78.33	1.97	4.46
FZIJ3	149.8	8.02	11.7837	0.667478	0.257	1.861	60.31	1.84	3.08
FZIJ4	150.1	8.14	11.1873	0.664158	0.335	2.491	60.86	1.67	5.31

## Sheet: Sheet2
Table S1 Soil factors related to the different growth stage, cropping pattern and inoculation treatment (Mean±SD)
Growth stage	Cropping pattern	inoculation treatment	Electrical conductivity(μs/cm)	pH	Easily extractable glomalin(mg/g)	Phosphatase (μmol/kg FW·min)	Total organic carbon(mg/g)	Available phosphorus(mg/kg)	Available potassium(mg/kg)	NO3--N(mg/kg)	NH4+-N(mg/kg)
First stage	monocropping	CK	143.35±5.51defghik	8.193±0.073cdef	9.042±0.697f	0.541±0.111bcd	2.215±0.164bcdef	7.447±1.485de	90.19±8.299abcd	8.686±1.055c	7.593±0.462b
	soybean	AM	167.83±11.24bcde	8.233±0.064bcdef	9.241±0.463def	0.581±0.029bcd	2.178±0.447cdef	11.11±1.206c	90.59±6.955abcd	13.09±1.948a	12.42±1.628a
	intercropping	CK	154.18±20.08bcdefghi	8.438±0.121abcd	8.810±0.277f	0.459±0.074cd	1.410±0.061f	3.823±0.659ghij	75.42±9.632bcde	9.321±0.780bc	7.433±1.782bc
	soybean	AM	126.95±14.21hijk	8.353±0.083abcde	9.116±0.494ef	0.504±0.114cd	2.133±1.019cdef	9.046±0.755cd	93.28±18.62abc	8.781±0.570c	5.419±0.351bcdefg
	monocropping	CK	126.58±8.39hijk	8.430±0.050abcd	9.787±0.813bcdef	0.569±0.188bcd	1.515±0.236f	6.364±0.938defgh	91.51±7.724abcd	7.458±0.349c	5.279±0.712cdefg
	maize	AM	154.55±10.78bcdefgh	8.318±0.100abcdef	9.473±0.745cdef	0.607±0.098bcd	1.538±0.310f	14.47±1.571ab	89.87±13.91abcd	8.026±0.776c	5.879±0.187bcde
	intercropping	CK	133.55±7.55ghijk	8.373±0.066abcde	8.462±0.225f	0.465±0.042cd	1.438±0.070f	5.990±0.923defghi	73.43±6.642bcde	8.249±0.614c	6.158±1.124bcd
	maize	AM	139.23±4.46fghijk	8.228±0.063bcdef	9.481±0.603cdef	0.541±0.129bcd	3.430±0.318abcde	15.15±1.426a	100.5±6.683a	11.76±0.777ab	5.671±0.646bcdef
Second stage	monocropping	CK	178.85±15.75abc	8.343±0.072abcde	9.050±0.377f	0.953±0.065a	2.770±0.355abcdef	6.990±1.891def	88.30±14.91abcd	3.965±0.621de	3.461±0.803fgh
	soybean	AM	170.60±7.97bcd	8.360±0.068abcde	9.092±0.606f	0.721±0.089abc	4.075±0.956ab	7.853±0.839de	91.47±7.063abcd	2.125±0.254de	4.065±0.527defgh
	intercropping	CK	177.28±11.24abc	8.393±0.056abcde	11.50±0.807ab	0.611±0.107bcd	1.843±0.508def	7.737±1.873de	80.45±7.858abcde	1.499±0.125e	7.344±0.507bc
	soybean	AM	166.35±9.55bcdef	8.290±0.099abcdef	11.05±0.629abcde	0.609±0.071bcd	3.093±0.68abcdef	11.46±1.280bc	97.61±10.33ab	2.904±0.820de	4.569±0.609defgh
	monocropping	CK	180.88±11.28ab	8.293±0.040abcdef	8.619±0.256f	0.719±0.106abc	2.145±0.491cdef	6.353±1.526defgh	71.01±3.041cde	1.666±0.388e	4.151±0.455defgh
	maize	AM	166.40±10.73bcdef	8.443±0.081abc	8.884±0.416f	0.711±0.077abc	4.435±0.919a	7.155±0.811def	61.36±6.390e	1.475±0.193e	3.774±0.543efgh
	intercropping	CK	178.55±10.29abc	8.510±0.085a	9.671±1.608bcdef	0.698±0.173abc	2.830±0.328abcdef	3.738±0.686ghij	59.94±6.696e	2.209±0.118de	3.431±0.602gh
	maize	AM	153.00±3.32bcdefghi	8.433±0.046abcd	11.83±1.045a	0.413±0.061d	1.745±0.157ef	4.276±0.999fghij	71.12±5.333cde	2.074±0.341de	2.928±0.369h
Final stage	monocropping	CK	151.80±12.00cdefghij	8.470±0.104ab	10.35±1.101abcdef	0.509±0.144cd	1.548±0.099ef	3.187±0.594ij	73.58±16.57bcde	3.631±0.639de	3.656±0.757fgh
	soybean	AM	119.98±9.82k	8.046±0.062f	11.09±1.064abcd	0.656±0.085bcd	2.770±1.392abcdef	6.814±0.180defg	72.78±8.014cde	4.539±1.410d	4.305±0.273defgh
	intercropping	CK	115.53±8.66k	8.215±0.107bcdef	11.25±0.528abc	0.791±0.170ab	3.868±0.739abc	3.708±0.624ghij	68.95±6.797cde	3.829±0.830	4.083±0.764defgh
	soybean	AM	199.80±10.77a	8.268±0.040abcdef	11.08±0.516abcd	0.682±0.096abcd	3.085±0.324abcdef	5.844±0.666efghi	77.67±3.199abcde	3.023±0.691de	6.171±0.980bcd
	monocropping	CK	124.48±7.50jk	8.165±0.209def	11.10±0.420abcd	0.628±0.013bcd	3.650±2.138abcd	3.290±2.465hij	63.42±7.273e	3.924±3.100de	3.531±1.354fgh
	maize	AM	126.10±8.36ijk	8.290±0.231abcdef	10.15±0.905f	0.637±0.060bcd	1.970±0.352def	7.490±0.721de	78.81±7.632abcde	2.191±0.100de	2.353±0.554h
	intercropping	CK	156.33±10.95bcdefg	8.148±0.121ef	11.83±0.689a	0.682±0.070abcd	2.355±0.173bcdef	4.123±0.618fghij	70.52±2.257cde	2.073±0.415de	3.578±0.568fgh
	maize	AM	141.23±10.10efghik	8.193±0.142cdef	11.27±0.364abc	0.667±0.012bcd	2.965±0.319abcdef	2.133±0.366j	67.47±8.587de	1.995±0.358de	4.150±0.957defgh
Lowercase letters indicate significant differences evaluated by One-way ANOVA (P < 0.05).

## Sheet: Sheet3
Source of variati on	TIME		INC		CP		G×I		G×C		I×C		G×I×C
	F	P	F	P	F	P	F	P	F	P	F	P	F	P
EC	20.696	<0.001	0.169	≥0.05	7.792	<0.001	22.883	<0.001	26.043	<0.001	13.623	<0.001	19.845	<0.001
pH	6.628	<0.01	4.222	<0.05	1.646	≥0.05	7.482	<0.01	8	<0.001	1.474	≥0.05	5.004	<0.001
EEG	23.241	<0.001	1.657	≥0.05	29.09	<0.001	5.79	<0.01	8.81	<0.001	0.645	≥0.05	2.551	<0.05
ALP	10.335	<0.001	1.399	≥0.05	8.753	<0.001	2.278	≥0.05	7.013	<0.001	4.394	<0.01	2.571	<0.05
TOC	4.299	<0.05	11.393	<0.01	3.892	<0.05	0.239	≥0.05	8.065	<0.001	6.18	<0.001	7.992	<0.001
AP	11.251	<0.001	193.772	<0.001	106.9	<0.001	26.521	<0.001	12.656	<0.001	25.972	<0.001	5.106	<0.001
AK	1.936	≥0.05	14.383	<0.001	33.883	<0.001	0.341	≥0.05	0.409	≥0.05	6.053	<0.001	1.882	≥0.05
NO3	143.138	<0.001	5.318	<0.05	168.683	<0.001	6.677	<0.01	54.43	<0.001	5.576	<0.01	9.109	<0.001
NH4	36.421	<0.001	0.975	≥0.05	70.573	<0.001	6.63	<0.01	33.319	<0.001	22.192	<0.001	7.334	<0.001
